# Supplementary material for: In Silico Comparative Exploration of Allergens of Periplaneta americana, Blattella germanica and Phoenix dactylifera for the Diagnosis of Patients Suffering from IgE-Mediated Allergic Respiratory Diseases
Source: Molecules. 2022 Dec 9;27(24):8740. doi: 10.3390/molecules27248740 (PMC9785491; doi:10.3390/molecules27248740)
Supplement: Supplementary file 1 [file molecules-27-08740-s001.zip]

Archive with 1 entries (1 files):
- molecules-1998708-supplementary.xlsx
