# Supplementary material for: In Silico Comparative Exploration of Allergens of Periplaneta americana, Blattella germanica and Phoenix dactylifera for the Diagnosis of Patients Suffering from IgE-Mediated Allergic Respiratory Diseases
Source: Molecules. 2022 Dec 9;27(24):8740. doi: 10.3390/molecules27248740 (PMC9785491; doi:10.3390/molecules27248740)
Supplement: Supplementary file 1 [file molecules-27-08740-s001.zip › molecules-1998708-supplementary.xlsx]

## Sheet: Sheet1
Sequence_id	Prediction	EC	PM	CP	CG	ER	Golgi	LYS	MT
Bla g 1.0101	CP	0.137	0.253	2.786	0.012	0.058	0.149	0.007	0.075
Bla g 1.0201	CP	0.055	0.198	3.333	0.014	0.059	0.058	0.004	0.061
Bla g 2	EC	2.644	0.991	0.568	0.006	0.051	0.02	0.101	0.107
Bla g 3	EC	2.703	0.082	0.788	0.012	0.156	0.019	0.078	0.322
Bla g 4	EC	2.573	0.046	1.014	0.012	0.086	0.027	0.023	0.573
Bla g 5	CP	0.153	0.03	2.344	0.01	0.815	0.015	0.018	0.645
Bla g 6.0101	CP	0.119	0.039	2.902	0.018	0.136	0.065	0.007	0.131
Bla g 6.0201	CP	0.157	0.045	3.357	0.019	0.184	0.057	0.008	0.151
Bla g 6.0301	CP	0.062	0.04	3.416	0.022	0.043	0.048	0.004	0.087
Bla g 7	CG	0.221	0.039	1.566	2.287	0.092	0.082	0.017	0.136
Bla g 8	CP	0.533	0.097	1.566	0.03	0.155	0.072	0.013	0.153
Per a 1.0101	CP	0.089	0.494	2.153	0.017	0.041	0.123	0.012	0.27
Per a 1.0102	CP	0.107	0.623	1.974	0.017	0.08	0.133	0.014	0.279
Per a 1.0103	CP	0.141	0.334	2.545	0.019	0.414	0.072	0.017	0.095
Per a 1.0104	CP	0.078	0.194	3.292	0.011	0.065	0.118	0.007	0.141
Per a 1.0201	CP	0.075	0.217	2.625	0.052	0.026	0.053	0.013	0.428
Per a 3.0101	EC	3.218	0.266	0.193	0.012	0.125	0.014	0.207	0.173
Per a 3.0201	EC	1.714	0.124	0.796	0.032	0.388	0.023	0.15	0.323
Per a 3.0202	EC	0.937	0.093	0.736	0.057	0.25	0.023	0.193	0.654
Per a 3.0203	CP	0.753	0.064	1.248	0.031	0.236	0.023	0.155	0.383
Per a 6	CP	0.166	0.064	2.754	0.016	0.425	0.094	0.01	0.141
Per a 7	CG	0.286	0.042	1.523	2.256	0.096	0.085	0.018	0.133
Per a 7.0102	CG	0.223	0.04	1.55	2.34	0.082	0.079	0.017	0.138
Per a 9	CP	0.074	0.009	3.658	0.006	0.42	0.008	0.004	0.248
Per a 10	EC	3.377	0.93	0.183	0.004	0.022	0.008	0.141	0.032
Abbrevations	EC -extracellular matrix;PM-plasma membrane; CP- cytoplasm; CG- cytoplasmic golgi ; ER- endoplasmic reticulum; LYS- lysosomes; MT-mitochondria
Sequence_id	Prediction	Cell membrane	Cell wall	Cyto.Golgi	Cyto.Nucl	Cytoplasm	Endoplasm	Extracel	Golgi	Mito.Plastid	Mito	Nucl	Peroxi	Plastid	Vacu
AGE46030.1	Cyto	0.00973 (0.97%)	0.0163 (1.6%)	0.142 (14%)	0.102 (10%)	0.351 (35%)	0.0346 (3.5%)	0.0186 (1.9%)	0.0164 (1.6%)	0.0184 (1.8%)	0.027 (2.7%)	0.119 (12%)	0.0348 (3.5%)	0.0955 (9.6%)	0.0138 (1.4%)
XP_008796227.1	Mito	0.0191 (1.9%)	0.00293 (0.29%)	0.0104 (1%)	0.0232 (2.3%)	0.0416 (4.2%)	0.0738 (7.4%)	0.0054 (0.54%)	0.0293 (2.9%)	0.195 (20%)	0.429 (43%)	0.0177 (1.8%)	0.0399 (4%)	0.0687 (6.9%)	0.0439 (4.4%)
XP_010911620.1	Cyto	0.0243 (2.4%)	0.00523 (0.52%)	0.00157 (0.16%)	0.027 (2.7%)	0.391 (39%)	0.016 (1.6%)	0.00937 (0.94%)	0.0057 (0.57%)	0.00948 (0.95%)	0.111 (11%)	0.0227 (2.3%)	0.00223 (0.22%)	0.369 (37%)	0.00597 (0.6%)
YP_005090378.1	Mito	0.0031 (0.31%)	0.000921 (0.092%)	0.00186 (0.19%)	0.00845 (0.84%)	0.0279 (2.8%)	0.012 (1.2%)	0.000463 (0.046%)	0.00434 (0.43%)	0.0781 (7.8%)	0.803 (80%)	0.00822 (0.82%)	0.00934 (0.93%)	0.038 (3.8%)	0.00427 (0.43%)
XP_008781205.1	Cyto	0.00571 (0.57%)	0.000126 (0.013%)	0.000441 (0.044%)	0.00319 (0.32%)	0.887 (89%)	0.00173 (0.17%)	0.00525 (0.52%)	0.00105 (0.1%)	0.00366 (0.37%)	0.00215 (0.22%)	0.00722 (0.72%)	0.00043 (0.043%)	0.0815 (8.2%)	0.000853 (0.085%)
XP_008811417.1	Vacu	0.079 (7.9%)	0.0842 (8.4%)	0.00612 (0.61%)	0.0215 (2.2%)	0.0506 (5.1%)	0.0583 (5.8%)	0.234 (23%)	0.0394 (3.9%)	0.0121 (1.2%)	0.0264 (2.6%)	0.0345 (3.4%)	0.0111 (1.1%)	0.0937 (9.4%)	0.249 (25%)
XP_008803750.1	plastid	0.0379 (3.8%)	0.0213 (2.1%)	0.00946 (0.95%)	0.046 (4.6%)	0.0929 (9.3%)	0.07 (7%)	0.12 (12%)	0.0198 (2%)	0.0072 (0.72%)	0.0515 (5.1%)	0.0788 (7.9%)	0.0039 (0.39%)	0.311 (31%)	0.13 (13%)
XP_008780644.1	Plastid	0.117 (12%)	0.00236 (0.24%)	0.00925 (0.92%)	0.0459 (4.6%)	0.0487 (4.9%)	0.0231 (2.3%)	0.0136 (1.4%)	0.0118 (1.2%)	0.00356 (0.36%)	0.0136 (1.4%)	0.245 (24%)	0.112 (11%)	0.313 (31%)	0.0408 (4.1%)
XP_008782456.1	Cyto	0.0293 (2.9%)	0.00304 (0.3%)	0.00752 (0.75%)	0.0708 (7.1%)	0.615 (62%)	0.0558 (5.6%)	0.00456 (0.46%)	0.0173 (1.7%)	0.00217 (0.22%)	0.0161 (1.6%)	0.111 (11%)	0.00458 (0.46%)	0.0589 (5.9%)	0.00394 (0.39%)

## Sheet: Sheet2
1
2
3
4
5
6
7
8
9
10
11
12
13
14
15
16
17
18
19
20
21
22
24
23
24
